# Supplementary material for: Oncolytic virus M1 reinvigorates CD8+ T-cell immunity against glioblastoma through B-cell-dependent antigen cross-presentation in the spleen
Source: Cell Mol Immunol. 2026 Mar 4;23(4):349–66. doi: 10.1038/s41423-026-01396-w (PMC13035954; doi:10.1038/s41423-026-01396-w)
Supplement: Supplementary file 3 — Supplementary table1 [file 41423_2026_1396_MOESM3_ESM.xlsx]

## Sheet: Sheet1
Antibodies	Source	Catalog number
PerCP-Cy5.5 Rat Anti-Mouse CD45 antibody	BD Bioscience	550994
FITC Hamster Anti-Mouse CD3e antibody	BD Bioscience	553061
V450 Rat anti-Mouse CD4	BD Bioscience	560468
BV510 Rat Anti-Mouse CD8a antibody	BD Bioscience	563068
CD8a Monoclonal Antibody (53-6.7), Brilliant Violet™ 650	eBioscience	416-0081-82
APC Rat Anti-Mouse CD44	BD Bioscience	559250
PE Rat anti-Mouse CD62L	BD Bioscience	553151
FITC Rat Anti-CD11b	BD Bioscience	557396
BV510 Rat Anti-Mouse F4/80	BD Bioscience	743280
BV421 Hamster Anti-Mouse CD80 antibody	BD Bioscience	562611
PE Rat Anti-Mouse CD86	BD Bioscience	553692
CD163 Monoclonal Antibody (TNKUPJ), PE-Cyanine7	eBioscience	25-1631-82
PE-Cy™7 Mouse Anti-Mouse NK-1.1	BD Bioscience	562062
APC Hamster anti-Mouse CD11c antibody	BD Bioscience	550261
PE-CF594 Hamster Anti-Mouse CD279 (PD-1)	BD Bioscience	562523
PE Rat Anti-Mouse CD274	BD Bioscience	558091
CD19 Monoclonal Antibody (eBio1D3 (1D3)), PE-Cyanine7	eBioscience	25-0193-82
BV605 Rat Anti-Mouse CD45R/B220	BD Bioscience	563708
PE Mouse Anti-Mouse H-2D[b]	BD Bioscience	553574
PerCP-Cy™5.5 Rat Anti-Mouse I-A/I-E	BD Bioscience	562363
OVA257-264 (SIINFEKL) peptide bound to H-2Kb Monoclonal Antibody (eBio25-D1.16 (25-D1.16)), APC	eBioscience	17-5743-82
CD317 (BST2, PDCA-1) Monoclonal Antibody (eBio927), FITC	eBioscience	11-3172-82
CD317 (BST2, PDCA-1) Monoclonal Antibody (eBio927), APC	eBioscience	17-3172-82
CD21/CD35 Monoclonal Antibody (eBio4E3 (4E3)), FITC	eBioscience	11-0212-82
PE Rat Anti-Mouse IFN-γ	BD Bioscience	554412
Granzyme B Monoclonal Antibody (NGZB), FITC	eBioscience	11-8898-82
CD206 (MMR) Monoclonal Antibody (MR6F3), APC	eBioscience	17-2061-82
PerCP-Cy5.5 Rat IgG2b, κ Isotype Control	BD Bioscience	550764
FITC Armenian Hamster IgG1, κ Isotype Control	BD Bioscience	553971
Horizon™ V450 Rat IgG2a, κ Isotype Control	BD Bioscience	560377
BV510 Rat IgG2a, κ Isotype Control	BD Bioscience	562952
Rat IgG2a κ Isotype Control (eBR2a), Brilliant Violet™ 650	eBioscience	416-4321-81
APC Rat IgG2b, κ Isotype Control	BD Bioscience	553991
PE Rat IgG2a, κ Isotype Control	BD Bioscience	553930
FITC Rat IgG2b, κ Isotype Control	BD Bioscience	553988
BV421 Hamster IgG2, κ isotype control	BD Bioscience	562612
PE-Cy7-conjugated Mouse IgG2a κ isotype control	BD Bioscience	552868
APC Hamster IgG1, λ1 Isotype Control	BD Bioscience	553956
PE-CF594 Hamster IgG2, κ isotype control	BD Bioscience	562520
PE Rat IgG2a, λ Isotype Control	BD Bioscience	557076
BV605 Rat IgG2a, κ Isotype Control	BD Bioscience	563144
PE Mouse IgG2b, κ Isotype Control	BD Bioscience	559529
Mouse IgG1 kappa Isotype Control (P3.6.2.8.1), APC	eBioscience	17-4714-82
