# Supplementary material for: Oncolytic virus M1 reinvigorates CD8+ T-cell immunity against glioblastoma through B-cell-dependent antigen cross-presentation in the spleen
Source: Cell Mol Immunol. 2026 Mar 4;23(4):349–66. doi: 10.1038/s41423-026-01396-w (PMC13035954; doi:10.1038/s41423-026-01396-w)
Supplement: Supplementary file 4 — Supplementary table2 [file 41423_2026_1396_MOESM4_ESM.xlsx]

## Sheet: Sheet1
	95% Confidence Intervals for All Statistical Analyses
Fig1A			24h			48h			72h			96h
			Mean	Upper 95% CI of mean	Lower 95% CI of mean	Mean	Upper 95% CI of mean	Lower 95% CI of mean	Mean	Upper 95% CI of mean	Lower 95% CI of mean	Mean	Upper 95% CI of mean	Lower 95% CI of mean
	GL261	0.0001	97.6371	100.61	94.6644	104.071	109.726	98.4153	102.811	109.12	96.5023	100.058	104.025	96.0913
		0.001	99.2911	105.006	93.5766	64.3169	70.24	58.3939	37.4297	42.5927	32.2667	21.5516	22.4325	20.6706
		0.01	100.992	104.064	97.9212	51.7276	53.662	49.7932	33.1928	35.5447	30.8409	18.5916	21.5475	15.6357
		0.1	94.2344	95.9797	92.4891	43.6855	45.2265	42.1444	26.0442	27.8729	24.2155	15.1093	16.1523	14.0663
		1	73.9603	79.2471	68.6735	34.4321	35.8031	33.0611	15.1004	16.0741	14.1267	12.4395	15.3279	9.55123
		10	54.3006	60.4375	48.1636	23.5306	24.8577	22.2035	11.0643	12.3193	9.80925	9.84717	11.1068	8.58752
			24h			48h			72h			96h
			Mean	Upper 95% CI of mean	Lower 95% CI of mean	Mean	Upper 95% CI of mean	Lower 95% CI of mean	Mean	Upper 95% CI of mean	Lower 95% CI of mean	Mean	Upper 95% CI of mean	Lower 95% CI of mean
	CT2A	0.0001	96.6785	106.131	87.2258	96.8064	100.437	93.1758	98.3864	101.963	94.8102	99.2232	104.463	93.9835
		0.001	96.5599	98.4002	94.7196	93.8623	99.2421	88.4824	89.8571	96.2049	83.5092	72.6695	88	57.3389
		0.01	96.6785	104.3	89.0567	89.2216	92.5121	85.9311	69.0641	75.6043	62.5239	45.2919	52.2048	38.379
		0.1	93.7129	104.837	82.5891	75.1497	80.2677	70.0317	46.2886	51.843	40.7342	29.1431	34.444	23.8422
		1	88.968	108.356	69.5796	55.1397	61.3979	48.8815	31.5814	36.7846	26.3782	17.1375	21.1411	13.1338
		10	70.8185	74.3546	67.2824	40.519	42.8529	38.185	23.5131	24.1083	22.918	11.9821	12.8417	11.1225
			24h			48h			72h			96h
			Mean	Upper 95% CI of mean	Lower 95% CI of mean	Mean	Upper 95% CI of mean	Lower 95% CI of mean	Mean	Upper 95% CI of mean	Lower 95% CI of mean	Mean	Upper 95% CI of mean	Lower 95% CI of mean
	U-87 MG	0.0001	100.372	101.341	99.4032	101.206	103.293	99.1187	99.5992	107.711	91.487	96.4135	104.13	88.697
		0.001	100.169	103.752	96.586	89.936	91.9635	87.9086	87.976	95.1867	80.7652	70.645	80.0525	61.2374
		0.01	93.843	96.1116	91.5745	77.313	82.3092	72.3168	67.8106	73.8797	61.7415	53.3152	55.6094	51.0211
		0.1	78.5859	81.4391	75.7327	64.6407	67.4023	61.8792	51.8287	61.0546	42.6027	41.3201	50.931	31.7092
		1	53.4168	56.2645	50.569	51.3533	54.0611	48.6456	34.6443	42.6929	26.5957	39.994	44.7391	35.2488
		10	44.6211	49.9199	39.3224	41.0679	44.6947	37.4411	28.7074	30.7679	26.647	35.8348	43.4394	28.2303
			24h			48h			72h			96h
			Mean	Upper 95% CI of mean	Lower 95% CI of mean	Mean	Upper 95% CI of mean	Lower 95% CI of mean	Mean	Upper 95% CI of mean	Lower 95% CI of mean	Mean	Upper 95% CI of mean	Lower 95% CI of mean
	U-118 MG	0.0001	95.7634	106.492	85.035	98.9458	103.399	94.4925	95.4545	100.339	90.5701	95.5633	102.009	89.118
		0.001	97.2822	106.556	88.0087	98.7952	102.549	95.0416	86.8831	91.2376	82.5287	100.617	110.206	91.0289
		0.01	101.519	109.95	93.0871	100	108.029	91.9705	86.5584	90.0226	83.0943	104.514	107.295	101.733
		0.1	98.4812	113.801	83.1615	97.741	101.274	94.2081	80.5844	90.7776	70.3912	94.3287	106.135	82.5225
		1	98.6411	108.721	88.5607	95.9337	101.249	90.6182	81.1688	90.2333	72.1044	85.4167	102.689	68.1441
		10	79.6962	83.7512	75.6413	80.7982	86.3377	75.2587	68.6364	79.8509	57.4218	37.1142	50.7871	23.4413
Fig1B			Vehicle			OVM
			Mean	Upper 95% CI of mean	Lower 95% CI of mean	Mean	Upper 95% CI of mean	Lower 95% CI of mean
	Early apoptotic cells	GL261	0.315638	0.683772	-0.0524963	6.35507	7.30086	5.40927
		CT2A	1.73254	2.20644	1.25864	59.1013	60.7305	57.4722
		U-87 MG	1.95986	2.16013	1.75959	19.5662	22.498	16.6344
		U-118 MG	6.15171	10.1195	2.18395	10.3149	15.8796	4.75025
			Vehicle			OVM
			Mean	Upper 95% CI of mean	Lower 95% CI of mean	Mean	Upper 95% CI of mean	Lower 95% CI of mean
	Late apoptotic cells	GL261	0.0660458	0.0897238	0.0423678	34.1981	77.3308	-8.93464
		CT2A	1.0514	1.50775	0.595054	12.1789	26.0844	-1.72665
		U-87 MG	0.338348	0.472285	0.204411	14.5134	24.3486	4.67821
		U-118 MG	1.11935	1.96647	0.27222	7.72857	15.4272	0.0299617
Fig1F			Vehicle			OVM
			Mean	Upper 95% CI of mean	Lower 95% CI of mean	Mean	Upper 95% CI of mean	Lower 95% CI of mean
	Total flux	13	141650	241254	42045.6	49037.5	70171	27904
		17	1.13743e+06	2.42418e+06	-149325	280788	574550	-12975.4
		20	2144000	2.71823e+06	1.56977e+06	772625	1.44084e+06	104409
		22	4610000	9.76535e+06	-545349	1.36633e+06	2.14509e+06	587581
Fig1G	GL261		Hazard Ratio (logrank)	Vehicle/OVM	OVM/Vehicle
			Ratio (and its reciprocal)	3.219	0.3106
			95% CI of ratio	1.018 to 10.18	0.09827 to 0.9819
Fig1H	CT2A		Hazard Ratio (logrank)	Vehicle/OVM	OVM/Vehicle
			Ratio (and its reciprocal)	3.655	0.2736
			95% CI of ratio	0.9288 to 14.39	0.06951 to 1.077
Fig1I	GBM		Hazard Ratio (logrank)	Low/High	High/Low
			Ratio (and its reciprocal)	0.6747	1.482
			95% CI of ratio	0.5096 to 0.8933	1.119 to 1.962
Fig1J			Mean	Upper 95% CI of mean	Lower 95% CI of mean
		Classical	67.32	77.87	56.77
		Mesenchymal	49.65	56.78	42.53
		Proneural	28.56	34.59	22.52
Fig1K	OVM replication		Mean	Upper 95% CI of mean	Lower 95% CI of mean
		Tumor tissue	4.403	6.076	2.729
		Adjacent normal tissue	0.9325	1.306	0.559
	Tissue inhibition rate		OVM			TMZ
			Mean	Upper 95% CI of mean	Lower 95% CI of mean	Mean	Upper 95% CI of mean	Lower 95% CI of mean
		Tumor tissue	11.425	22.0607	0.789267	15.2	33.4411	-3.04108
		Adjacent normal tissue	0.25	1.04561	-0.545612	12.175	29.8995	-5.54953
Fig2B			Vehicle			OVM
			Mean	Upper 95% CI of mean	Lower 95% CI of mean	Mean	Upper 95% CI of mean	Lower 95% CI of mean
		Total T cell	0.1274	0.1425	0.1124	0.2866	0.3804	0.1928
		CD4	0.05502	0.07029	0.03976	0.09249	0.1139	0.07109
		CD8	0.01355	0.01713	0.009975	0.06551	0.09887	0.03216
Fig2C			Vehicle			OVM
			Mean	Upper 95% CI of mean	Lower 95% CI of mean	Mean	Upper 95% CI of mean	Lower 95% CI of mean
			16.22	19.7	12.74	33.08	40.3	25.85
Fig2D			Sham			GL261
			Mean	Upper 95% CI of mean	Lower 95% CI of mean	Mean	Upper 95% CI of mean	Lower 95% CI of mean
			0.08227	0.09134	0.0732	0.05218	0.05876	0.04561
Fig2E			Vehicle			OVM
			Mean	Upper 95% CI of mean	Lower 95% CI of mean	Mean	Upper 95% CI of mean	Lower 95% CI of mean
			0.0388	0.04429	0.03331	0.07239	0.08384	0.06093
Fig2F			Vehicle			OVM
			Mean	Upper 95% CI of mean	Lower 95% CI of mean	Mean	Upper 95% CI of mean	Lower 95% CI of mean
		CD4	15.37	16.8	13.94	18.28	19.62	16.93
		CD8	8.943	9.588	8.297	12.39	13.34	11.44
Fig2G			Vehicle			OVM
			Mean	Upper 95% CI of mean	Lower 95% CI of mean	Mean	Upper 95% CI of mean	Lower 95% CI of mean
			0.4229	0.5713	0.2744	3.565	6.224	0.9064
Fig2H			Hazard Ratio (logrank)	Vehicle/OVM	OVM/Vehicle	Vehicle/Splenectomy-Vehicle	Splenectomy-Vehicle/Vehicle	Splenectomy-Vehicle/Splenectomy-OVM	Splenectomy-OVM/Splenectomy-Vehicle	OVM/Splenectomy-OVM	Splenectomy-OVM/OVM
			Ratio (and its reciprocal)	2.153	0.4644	0.8179	1.223	1.027	0.9741	0.4222	2.368
			95% CI of ratio	0.7513 to 6.172	0.1620 to 1.331	0.3158 to 2.118	0.4721 to 3.166	0.4169 to 2.528	0.3955 to 2.399	0.1598 to 1.116	0.8964 to 6.257
Fig2I	PBMC		Total T			CD4+ T			CD8+ T
			Mean	Upper 95% CI of mean	Lower 95% CI of mean	Mean	Upper 95% CI of mean	Lower 95% CI of mean	Mean	Upper 95% CI of mean	Lower 95% CI of mean
		Vehicle	1063	1377	748.1	559.2	766.6	351.7	387.4	477.1	297.8
		OVM	2306	2785	1826	1054	1316	791.4	989.9	1206	773.5
		Splenectomy-Vehicle	1258	2082	433.5	631.3	1074	189	549.2	911.7	186.6
		Splenectomy-OVM	1696	2056	1337	744.5	963	526	769.9	907.2	632.6
Fig2J	TME		Total T			CD4+ T			CD8+ T
			Mean	Upper 95% CI of mean	Lower 95% CI of mean	Mean	Upper 95% CI of mean	Lower 95% CI of mean	Mean	Upper 95% CI of mean	Lower 95% CI of mean
		Vehicle	0.3759	0.5315	0.2203	0.1971	0.2682	0.126	0.03605	0.0567	0.01541
		OVM	0.705	0.9183	0.4917	0.1848	0.2561	0.1134	0.2269	0.3004	0.1533
		Splenectomy-Vehicle	0.2942	0.4663	0.1221	0.1431	0.2301	0.05601	0.0332	0.05937	0.007038
		Splenectomy-OVM	0.362	0.4749	0.2491	0.08994	0.1076	0.07232	0.1173	0.1493	0.08532
Fig3G			CFSE low CD8			IFN			GZMB
			Mean	Upper 95% CI of mean	Lower 95% CI of mean	Mean	Upper 95% CI of mean	Lower 95% CI of mean	Mean	Upper 95% CI of mean	Lower 95% CI of mean
		Vehicle	5.135	6.848	3.422	6.75	7.516	5.984	1.768	1.957	1.578
		OVM	7.979	9.356	6.602	7.815	8.277	7.353	2.456	2.633	2.279
Fig3H			Hazard Ratio (logrank)	Isotype+Vehicle/Isotype+OVM	Isotype+OVM/Isotype+Vehicle	Isotype+Vehicle/Anti-CD19+Vehicle	Anti-CD19+Vehicle/Isotype+Vehicle	Isotype+OVM/Anti-CD19+OVM	Anti-CD19+OVM/Isotype+OVM	Anti-CD19+Vehicle/Anti-CD19+OVM	Anti-CD19+OVM/Anti-CD19+Vehicle
			Ratio (and its reciprocal)	3.428	0.2917	1.38	0.7248	0.3302	3.028	1.067	0.9375
			95% CI of ratio	1.205 to 9.754	0.1025 to 0.8302	0.5583 to 3.409	0.2934 to 1.791	0.1197 to 0.9110	1.098 to 8.353	0.4326 to 2.630	0.3802 to 2.312
Fig3I	TME		Total T			CD4+ T			CD8+ T
			Mean	Upper 95% CI of mean	Lower 95% CI of mean	Mean	Upper 95% CI of mean	Lower 95% CI of mean	Mean	Upper 95% CI of mean	Lower 95% CI of mean
		Isotype+Vehicle	0.06634	0.08627	0.04641	0.01265	0.01871	0.006594	0.001672	0.003054	0.0002913
		Isotype+OVM	0.1045	0.1248	0.08416	0.01444	0.01883	0.01004	0.03436	0.04764	0.02107
		Anti-CD19+Vehicle	0.04163	0.04791	0.03535	0.00948	0.01299	0.005974	0.002069	0.003932	0.0002063
		Anti-CD19+OVM	0.0586	0.07342	0.04378	0.01015	0.0142	0.006097	0.006738	0.009647	0.003828
Fig3J	Spleen		Total T			CD4+ T			CD8+ T
			Mean	Upper 95% CI of mean	Lower 95% CI of mean	Mean	Upper 95% CI of mean	Lower 95% CI of mean	Mean	Upper 95% CI of mean	Lower 95% CI of mean
		Isotype+Vehicle	15.25	17.49	13.01	7.397	8.822	5.971	4.751	5.636	3.867
		Isotype+OVM	18.84	21.66	16.01	10.3	12.22	8.382	6.494	7.521	5.467
		Anti-CD19+Vehicle	12.12	14.65	9.592	4.881	5.886	3.877	3.207	4.206	2.207
		Anti-CD19+OVM	12.47	14.02	10.92	5.462	6.365	4.559	4.338	5.813	2.863
Fig3K			Hazard Ratio (logrank)	A/B	B/A	A/C	C/A	C/D	D/C
			Ratio (and its reciprocal)	3.24	0.3086	2.689	0.3719	1.182	0.8463
			95% CI of ratio	1.154 to 9.098	0.1099 to 0.8665	1.001 to 7.227	0.1384 to 0.9993	0.4767 to 2.929	0.3415 to 2.098
Fig3L	TME		Total T			CD4+ T			CD8+ T
			Mean	Upper 95% CI of mean	Lower 95% CI of mean	Mean	Upper 95% CI of mean	Lower 95% CI of mean	Mean	Upper 95% CI of mean	Lower 95% CI of mean
		WT-Vehicle	0.3009	0.5626	0.03909	0.1815	0.3613	0.001798	0.06112	0.1295	-0.007225
		WT-OVM	0.7431	1.112	0.3743	0.2288	0.2963	0.1613	0.3711	0.5755	0.1666
		Ighm KO-Vehicle	0.3542	0.6056	0.1028	0.2434	0.3993	0.08762	0.07062	0.1486	-0.007354
		Ighm KO-OVM	0.3974	0.6363	0.1584	0.2453	0.3786	0.112	0.1017	0.1795	0.02387
Fig3M			Spleen weight
			Mean	Upper 95% CI of mean	Lower 95% CI of mean
		WT-Vehicle	0.04079	0.05067	0.0309
		WT-OVM	0.06629	0.0762	0.05637
		Ighm KO-Vehicle	0.02194	0.02813	0.01576
		Ighm KO-OVM	0.02671	0.03038	0.02304
Fig3N			Effector CD8+ T
			Mean	Upper 95% CI of mean	Lower 95% CI of mean
		WT-Vehicle	18.92	23.08	14.76
		WT-OVM	47.64	54.45	40.83
		Ighm KO-Vehicle	18.09	24.62	11.56
		Ighm KO-OVM	28.02	38.48	17.57
Fig4A			Mean	Upper 95% CI of mean	Lower 95% CI of mean
		WT-Vehicle	3.066	1.746	4.386
		WT-OVM	6.866	4.845	8.887
Fig4C	CFSE low CD8+ T		Vehicle			OVM
			Mean	Upper 95% CI of mean	Lower 95% CI of mean	Mean	Upper 95% CI of mean	Lower 95% CI of mean
		Directly	4.755	7.41349	2.09651	12.31	17.7601	6.85991
		Transwell	6.07	8.00237	4.13763	5	13.0552	-3.05516
	GZMB+CD8+ T		Vehicle			OVM
			Mean	Upper 95% CI of mean	Lower 95% CI of mean	Mean	Upper 95% CI of mean	Lower 95% CI of mean
		Directly	4.2625	6.67834	1.84666	9.7625	14.0191	5.50586
		Transwell	6.08	7.57317	4.58683	5.30667	12.2765	-1.6632
Fig4E			MHC-I			MHC-II			CD80			CD86
			Mean	Upper 95% CI of mean	Lower 95% CI of mean	Mean	Upper 95% CI of mean	Lower 95% CI of mean	Mean	Upper 95% CI of mean	Lower 95% CI of mean	Mean	Upper 95% CI of mean	Lower 95% CI of mean
		WT-Vehicle	34000	36181	31818	9245	10829	7660	506.8	532	481.5	1307	1373	1240
		WT-OVM	43809	47408	40210	10657	13260	8055	613	652	574	2702	2979	2426
Fig4G	CFSE low CD8+ T		Vehicle			OVM
			Mean	Upper 95% CI of mean	Lower 95% CI of mean	Mean	Upper 95% CI of mean	Lower 95% CI of mean
		Isotype	40.5733	42.8169	38.3298	47.3617	50.6285	44.0949
		anti-MHC-I	42.9233	44.4925	41.3541	41.6033	45.0129	38.1938
	IFN+CD8+ T		Vehicle			OVM
			Mean	Upper 95% CI of mean	Lower 95% CI of mean	Mean	Upper 95% CI of mean	Lower 95% CI of mean
		Isotype	6.7348	7.43643	6.03316	8.2231	8.86001	7.5862
		anti-MHC-I	9.6808	12.1376	7.22398	10.0464	11.8746	8.21831
	GZMB+CD8+ T		Vehicle			OVM
			Mean	Upper 95% CI of mean	Lower 95% CI of mean	Mean	Upper 95% CI of mean	Lower 95% CI of mean
		Isotype	3.56342	4.07604	3.0508	4.43919	4.91128	3.9671
		anti-MHC-I	5.41478	7.60556	3.224	5.30008	6.55278	4.04737
Fig4H	CFSE low CD8+ T		Vehicle			OVM
			Mean	Upper 95% CI of mean	Lower 95% CI of mean	Mean	Upper 95% CI of mean	Lower 95% CI of mean
		DMSO	5.3175	7.35403	3.28097	9.885	10.9742	8.79578
		A286982	5.6225	7.54463	3.70037	5.53	7.26548	3.79452
	GZMB+CD8+ T		Vehicle			OVM
			Mean	Upper 95% CI of mean	Lower 95% CI of mean	Mean	Upper 95% CI of mean	Lower 95% CI of mean
		DMSO	4.5425	6.57239	2.51261	7.7375	10.1388	5.33616
		A286982	4.96	7.14089	2.77911	4.7625	5.67311	3.85189
Fig5E			Mean	Upper 95% CI of mean	Lower 95% CI of mean
		Vehicle	550.5	486.6	614.5
		OVM	743.9	645.9	841.9
Fig5G			Mean	Upper 95% CI of mean	Lower 95% CI of mean
		Vehicle	5.026	3.744	6.307
		OVM	11.78	9.132	14.42
Fig5H			Mean	Upper 95% CI of mean	Lower 95% CI of mean
		Vehicle	26.85	25.33	28.36
		OVM	30.47	28.26	32.68
Fig5I			Mean	Upper 95% CI of mean	Lower 95% CI of mean
		Vehicle	1.647	1.344	1.95
		OVM	2.867	2.512	3.222
Fig5K	CFSE low CD8+ T		Vehicle			OVM
			Mean	Upper 95% CI of mean	Lower 95% CI of mean	Mean	Upper 95% CI of mean	Lower 95% CI of mean
		DMSO	4.57	6.29014	2.84986	11.1825	18.3509	4.01405
		Lactacystin	6.56	8.45647	4.66353	5.31	6.94832	3.67168
		Cathepsin inhibitor I	4.3725	4.96037	3.78463	7.0775	9.29486	4.86014
	IFN+CD8+ T		Vehicle			OVM
			Mean	Upper 95% CI of mean	Lower 95% CI of mean	Mean	Upper 95% CI of mean	Lower 95% CI of mean
		DMSO	2.63357	3.83424	1.4329	5.06698	6.86455	3.26941
		Lactacystin	1.99618	2.64052	1.35184	2.18592	3.21644	1.15541
		Cathepsin inhibitor I	2.20597	3.18003	1.2319	3.65244	4.55548	2.7494
	GZMB+CD8+ T		Vehicle			OVM
			Mean	Upper 95% CI of mean	Lower 95% CI of mean	Mean	Upper 95% CI of mean	Lower 95% CI of mean
		DMSO	3.7325	4.85364	2.61136	8.9875	14.3918	3.58316
		Lactacystin	5.9375	7.78558	4.08942	4.475	5.72554	3.22446
		Cathepsin inhibitor I	3.7225	4.62716	2.81784	5.8525	7.11999	4.58501
Fig5L	CFSE low CD8+ T		Vehicle			OVM
			Mean	Upper 95% CI of mean	Lower 95% CI of mean	Mean	Upper 95% CI of mean	Lower 95% CI of mean
		DMSO	5.1325	5.99356	4.27144	8.7575	10.8571	6.65787
		Eeyarestatin I	5.4575	8.05574	2.85926	5.2475	6.29653	4.19847
	IFN+CD8+ T		Vehicle			OVM
			Mean	Upper 95% CI of mean	Lower 95% CI of mean	Mean	Upper 95% CI of mean	Lower 95% CI of mean
		DMSO	3.1298	5.04407	1.21553	7.76562	14.0468	1.48443
		Eeyarestatin I	2.93884	3.64	2.23769	3.66466	4.09994	3.22938
	GZMB+CD8+ T		Vehicle			OVM
			Mean	Upper 95% CI of mean	Lower 95% CI of mean	Mean	Upper 95% CI of mean	Lower 95% CI of mean
		DMSO	4.0125	4.74945	3.27555	6.9625	9.46409	4.46091
		Eeyarestatin I	4.935	6.92492	2.94508	4.675	6.2124	3.1376
Fig6H			MZ B			Bst2+ B
			Mean	Upper 95% CI of mean	Lower 95% CI of mean	Mean	Upper 95% CI of mean	Lower 95% CI of mean
		Vehicle	8.168	9.598	6.737	3.551	4.067	3.036
		OVM	7.05	8.083	6.017	5.749	8.026	3.472
Fig6I			Vehicle			OVM
			Mean	Upper 95% CI of mean	Lower 95% CI of mean	Mean	Upper 95% CI of mean	Lower 95% CI of mean
		B cell	23722	26675.8	20768.2	31761.1	35799.7	27722.6
		MZ B	30999.7	35624.3	26375.2	43087.6	48052.2	38123
		Bst2+ B	40283.1	45661.8	34904.4	60511.6	64242.3	56780.8
Fig6J			Mean	Upper 95% CI of mean	Lower 95% CI of mean
		Vehicle	0.9575	1.17	0.7455
		OVM	12.29	15.99	8.594
Fig6K			MHC-I			CD80			CD86
			Mean	Upper 95% CI of mean	Lower 95% CI of mean	Mean	Upper 95% CI of mean	Lower 95% CI of mean	Mean	Upper 95% CI of mean	Lower 95% CI of mean
		Vehicle	15787	16973	14601	709.7	737.9	681.5	2445	2624	2265
		OVM	19980	21487	18473	884.8	908.4	861.2	8078	8604	7551
Fig6L			Mean	Upper 95% CI of mean	Lower 95% CI of mean
		Vehicle	44.14	45.65	42.63
		OVM	91.84	92.37	91.3
Fig6M			Mean	Upper 95% CI of mean	Lower 95% CI of mean
		Vehicle	4.602	5.853	3.351
		OVM	7.87	10.2	5.542
Fig6N			Hazard Ratio (logrank)	A/B	B/A	A/D	D/A	C/D	D/C
			Ratio (and its reciprocal)	1.196	0.8362	3.192	0.3133	2.543	0.3932
			95% CI of ratio	0.3840 to 3.725	0.2685 to 2.604	0.8436 to 12.08	0.08280 to 1.185	0.8515 to 7.596	0.1317 to 1.174
Fig7C			Hazard Ratio (logrank)	A/B	B/A	C/D	D/C	A/C	C/A	B/D	D/B	E/F	F/E	D/F	F/D
			Ratio (and its reciprocal)	2.739	0.3651	2.981	0.3355	1.718	0.582	2.298	0.4352	2.338	0.4278	0.3505	2.853
			95% CI of ratio	0.9646 to 7.779	0.1286 to 1.037	1.025 to 8.672	0.1153 to 0.9760	0.6592 to 4.478	0.2233 to 1.517	0.8273 to 6.383	0.1567 to 1.209	0.8527 to 6.408	0.1560 to 1.173	0.1216 to 1.011	0.9895 to 8.225
Fig7D			Mean	Upper 95% CI of mean	Lower 95% CI of mean
		Isotype+Vehicle	0.04542	0.08295	0.007889
		Isotype+OVM	0.2625	0.5718	-0.04682
		PD-1 Ab+Vehicle	0.1479	0.2655	0.03033
		PD-1 Ab+OVM	0.7352	1.159	0.3116
Fig7F			PD1			PDL1
			Mean	Upper 95% CI of mean	Lower 95% CI of mean	Mean	Upper 95% CI of mean	Lower 95% CI of mean
		Vehicle	8415	17972	-1142	2232	3399	1065
		OVM	31799	39136	24463	2706	4927	485.6
Fig7G			Naïve CD8			Effector CD8			Naïve CD4			Effector CD4
			Mean	Upper 95% CI of mean	Lower 95% CI of mean	Mean	Upper 95% CI of mean	Lower 95% CI of mean	Mean	Upper 95% CI of mean	Lower 95% CI of mean	Mean	Upper 95% CI of mean	Lower 95% CI of mean
		Isotype+Vehicle	55.64	61.57	49.7	6.214	7.777	4.651	53.52	60.03	47.02	8.539	10.54	6.534
		Isotype+OVM	48.94	55.96	41.92	21.12	27.27	14.96	58.01	63.57	52.44	12.48	15.37	9.597
		PD-1 Ab+Vehicle	47.85	52.73	42.97	13.54	16.73	10.35	48.37	54.13	42.6	11.24	13.32	9.173
		PD-1 Ab+OVM	36.96	41.2	32.72	32.2	37.34	27.06	45.07	50.29	39.86	16.23	19.33	13.13
Fig7H			Naïve CD8			Effector CD4
			Mean	Upper 95% CI of mean	Lower 95% CI of mean	Mean	Upper 95% CI of mean	Lower 95% CI of mean
		Isotype+Vehicle	25.26	27.86	22.67	32.24	34.6	29.88
		Isotype+OVM	29.86	34.15	25.56	38.6	42.27	34.92
		PD-1 Ab+Vehicle	27.74	30.72	24.76	42.14	47.7	36.58
		PD-1 Ab+OVM	38.16	42.18	34.14	48.01	52.82	43.2
Fig7J			Mean	Upper 95% CI of mean	Lower 95% CI of mean
		Isotype+Vehicle	0.05138	0.05891	0.04384
		Isotype+OVM	0.07421	0.08111	0.06731
		PD-1 Ab+Vehicle	0.06565	0.07488	0.05642
		PD-1 Ab+OVM	0.08108	0.09062	0.07153
S1B			Vehicle			OVM
			Mean	Upper 95% CI of mean	Lower 95% CI of mean	Mean	Upper 95% CI of mean	Lower 95% CI of mean
		0	80.2137	127.998	32.4291	84.999	129.152	40.8456
		1	161.294	256.182	66.406	142.891	201.108	84.6735
		2	205.485	327.643	83.3268	160.087	204.26	115.914
		3	267.125	407.345	126.905	240.421	324.546	156.296
		4	358.611	565.57	151.653	251.609	350.707	152.511
		5	424.29	664.657	183.922	311.492	436.698	186.287
		6	526.022	744.444	307.6	370.469	527.338	213.6
		7	624.731	812.531	436.93	450.927	599.355	302.499
		8	717.883	933.533	502.232	542.659	750.8	334.519
		9	795.812	1014.19	577.434	607.209	838.662	375.757
		10	962.029	1128.56	795.497	680.409	893.897	466.92
		11	1186.09	1512.53	859.652	816.867	1050.87	582.862
		12	1236.3	1569.7	902.899	869.887	1071.95	667.82
		13	1474.87	1766.48	1183.26	1021.43	1286.97	755.884
S1C			Mean	Upper 95% CI of mean	Lower 95% CI of mean
		Vehicle	1.567	1.783	1.35
		OVM	1.2	1.511	0.8887
S1E			Mean	Upper 95% CI of mean	Lower 95% CI of mean
		OVM-tumor	403146	827434	-21141
		OVM-adjacent tissue	5494	12959	-1971
S1F			Mean	Upper 95% CI of mean	Lower 95% CI of mean
		WHO-II	30.82	34.06	27.58
		WHO-III	31.75	35.02	28.49
		WHO-IV	51.02	56.41	45.63
S1G			Hazard Ratio (logrank)	Low/High	High/Low
			Ratio (and its reciprocal)	0.5815	1.72
			95% CI of ratio	0.4757 to 0.7109	1.407 to 2.102
S2A	CRT		GL261			CT2A
			Mean	Upper 95% CI of mean	Lower 95% CI of mean	Mean	Upper 95% CI of mean	Lower 95% CI of mean
		Vehicle	2.203	3.52	0.8864	4.657	5.03	4.283
		OVM	9.677	11.2	8.157	70.49	71.72	69.26
S2B	ATP		GL261			CT2A
			Mean	Upper 95% CI of mean	Lower 95% CI of mean	Mean	Upper 95% CI of mean	Lower 95% CI of mean
		Vehicle	4.69	5.355	4.026	2.035	4.271	-0.202
		OVM	43.65	55.08	32.22	9.124	11.16	7.09
S2C			NK			B cell			DC			Macrophage
			Mean	Upper 95% CI of mean	Lower 95% CI of mean	Mean	Upper 95% CI of mean	Lower 95% CI of mean	Mean	Upper 95% CI of mean	Lower 95% CI of mean	Mean	Upper 95% CI of mean	Lower 95% CI of mean
		Vehicle	0.3919	0.4831	0.3007	1.554	1.988	1.121	0.4237	0.6062	0.2412	1.136	2.481	-0.2084
		OVM	0.5541	0.8366	0.2717	2.142	3.083	1.2	0.5398	0.7713	0.3082	0.6006	0.7214	0.4797
S2D			CD80			CD86			CD163			CD206
			Mean	Upper 95% CI of mean	Lower 95% CI of mean	Mean	Upper 95% CI of mean	Lower 95% CI of mean	Mean	Upper 95% CI of mean	Lower 95% CI of mean	Mean	Upper 95% CI of mean	Lower 95% CI of mean
		Vehicle	13953	21386	6520	5701	9996	1407	5184	10244	123.8	31920	43231	20609
		OVM	12174	14298	10051	4270	4958	3582	9117	13308	4926	42271	51863	32678
S2E	PBMC		CD4+ T			CD8+ T
			Mean	Upper 95% CI of mean	Lower 95% CI of mean	Mean	Upper 95% CI of mean	Lower 95% CI of mean
		Sham	22.34	26.6	18.09	12.25	14.92	9.586
		GL261	8.099	10.07	6.126	6.103	8.11	4.096
S2F	Spleen		CD4+ T			CD8+ T
			Mean	Upper 95% CI of mean	Lower 95% CI of mean	Mean	Upper 95% CI of mean	Lower 95% CI of mean
		Sham	22.34	26.6	18.09	12.25	14.92	9.586
		GL261	8.099	10.07	6.126	6.103	8.11	4.096
S2H			Mean	Upper 95% CI of mean	Lower 95% CI of mean
		Sham	1.229	2.013	0.445
		GL261-Vehicle	7.678	10.05	5.303
		GL261-OVM	2.211	3.558	0.8639
S2I			CD4+ T			CD8+ T
			Mean	Upper 95% CI of mean	Lower 95% CI of mean	Mean	Upper 95% CI of mean	Lower 95% CI of mean
		Vehicle	7.289	9.841	4.738	7.773	10.79	4.752
		OVM	14.11	15.7	12.51	15.9	18.75	13.05
S2J			IL-10			TGF
			Mean	Upper 95% CI of mean	Lower 95% CI of mean	Mean	Upper 95% CI of mean	Lower 95% CI of mean
		Vehicle	243.9	267.5	220.4	38.99	43.09	34.89
		OVM	193.9	237.5	150.4	28.09	33.21	22.97
S3B			Vehicle			OVM
	CFSE low CD8+ T		Mean	Upper 95% CI of mean	Lower 95% CI of mean	Mean	Upper 95% CI of mean	Lower 95% CI of mean
		1:1	3.86125	4.79895	2.92355	4.003	4.94904	3.05696
		5:1	5.135	6.8481	3.4219	7.979	9.35574	6.60226
		10:1	8.8525	12.664	5.04096	16.968	20.4841	13.4519
S3C			Vehicle			OVM
	IFN+CD8+ T		Mean	Upper 95% CI of mean	Lower 95% CI of mean	Mean	Upper 95% CI of mean	Lower 95% CI of mean
		1:1	7.5525	9.45688	5.64812	6.58	7.24839	5.91161
		5:1	6.75	7.51634	5.98366	7.815	8.27669	7.35331
		10:1	7.89625	8.69885	7.09365	8.504	9.36162	7.64638
S3D			Vehicle			OVM
	GZMB+CD8+ T		Mean	Upper 95% CI of mean	Lower 95% CI of mean	Mean	Upper 95% CI of mean	Lower 95% CI of mean
		1:1	1.9675	2.4271	1.5079	2.02	2.31325	1.72675
		5:1	1.7675	1.9566	1.5784	2.456	2.63285	2.27915
		10:1	2.3375	2.68765	1.98735	3.434	3.75733	3.11067
S3E			CFSE low CD8+ T			IFN+CD8+ T			GZMB+CD8+ T
			Mean	Upper 95% CI of mean	Lower 95% CI of mean	Mean	Upper 95% CI of mean	Lower 95% CI of mean	Mean	Upper 95% CI of mean	Lower 95% CI of mean
		Vehicle	33.66	36.42	30.89	5.773	7.537	4.009	2.486	3.414	1.558
		OVM	32.31	34.86	29.76	6.496	8.045	4.948	3.034	3.622	2.446
S3I	PBMC		CD8+ T			Effector CD8+ T
			Mean	Upper 95% CI of mean	Lower 95% CI of mean	Mean	Upper 95% CI of mean	Lower 95% CI of mean
		Isotype+Vehicle	6.387	8.728	4.046	0.4185	0.5983	0.2387
		Isotype+OVM	12.87	17.29	8.444	5.254	7.097	3.412
		Anti-CD19+Vehicle	9.347	12.22	6.47	0.7744	0.9916	0.5572
		Anti-CD19+OVM	10.27	12.27	8.278	4.023	5.436	2.61
S3J	Spleen		Total T			CD4+ T			CD8+ T
			Mean	Upper 95% CI of mean	Lower 95% CI of mean	Mean	Upper 95% CI of mean	Lower 95% CI of mean	Mean	Upper 95% CI of mean	Lower 95% CI of mean
		WT-Vehicle	21.38	23.17	19.58	11.38	12.11	10.66	8.426	9.736	7.115
		WT-OVM	27.7	28.88	26.53	14.5	15.62	13.37	11.15	11.91	10.38
		Ighm KO-Vehicle	35.82	46.85	24.78	20.96	27.78	14.14	12.35	15.93	8.765
		Ighm KO-OVM	25.16	34.3	16.02	15.08	21.29	8.867	7.657	10.23	5.08
S3K	PBMC		CD8+ T
			Mean	Upper 95% CI of mean	Lower 95% CI of mean
		WT-Vehicle	3.923	5.721	2.125
		WT-OVM	8.204	10.08	6.328
		Ighm KO-Vehicle	6.443	9.847	3.039
		Ighm KO-OVM	5.571	9.128	2.015
S7B			Mean	Upper 95% CI of mean	Lower 95% CI of mean
		Bst2-B+CD8	18.33	22.78	13.87
		Bst2+B+CD8	29.7	35.6	23.8
S7C			Mean	Upper 95% CI of mean	Lower 95% CI of mean
		Bst2-B+CD8	1.626	1.847	1.405
		Bst2+B+CD8	3.098	3.708	2.488
